# Supplementary material for: Spike in Asthma Healthcare Presentations in Eastern England during June 2021: A Retrospective Observational Study Using Syndromic Surveillance Data
Source: Int J Environ Res Public Health. 2021 Nov 24;18(23):12353. doi: 10.3390/ijerph182312353 (PMC8657080; doi:10.3390/ijerph182312353)
Supplement: Supplementary file 1 [file ijerph-18-12353-s001.zip]

Archive with 1 entries (1 files):
- ijerph-1451507-supplementary.pdf
